# Supplementary material for: Transcriptomic Insights into the Degree of Polymerization-Dependent Bioactivity of Xylo-Oligosaccharides
Source: Plants (Basel). 2025 Sep 24;14(19):2958. doi: 10.3390/plants14192958 (PMC12525876; doi:10.3390/plants14192958)
Supplement: Supplementary file 1 [file plants-14-02958-s001.zip]

Archive with 1 entries (1 files):
- plants-3777995-supplementary.pdf
